# Supplementary material for: Cationic Surfactant-Driven Evolution of NiFe2O4 Nanosheets for High-Performance Asymmetric Supercapacitors
Source: Materials (Basel). 2025 Apr 27;18(9):1987. doi: 10.3390/ma18091987 (PMC12072712; doi:10.3390/ma18091987)
Supplement: Supplementary file 1 [file materials-18-01987-s001.zip]

Archive with 1 entries (1 files):
- materials-3596383-supplementary.pdf
